# Supplementary material for: Conservation Actions Based on Red Lists Do Not Capture the Functional and Phylogenetic Diversity of Birds in Brazil
Source: PLoS One. 2013 Sep 9;8(9):e73431. doi: 10.1371/journal.pone.0073431 (PMC3767746; doi:10.1371/journal.pone.0073431)
Supplement: Table S1 — Richness and similarity of species composition of similar categories among IUCN, Brazilian and regional red lists. IUCN categories have the following species richness: NT = 95; VU = 65; EN = 35; CR = 21. Categories that share more than a half of their species have values in bold. (XLS) [file pone.0073431.s001.xls]

## Sheet: Table S1
category	Red List	Number of species	IUCN Red List	Brazilian Red List	IUCN and Brazilian Red List
NT	São Paulo State	47	11	-	-
	Minas Gerais State	0	0	-	-
	Espírito Santo State	0	0	-	-
	Paraná State	38	9	-	-
	Rio de Janeiro State	0	0	-	-
	Rio Grande do Sul State	0	0	-	-
	Brazil	0	0	-	-
VU	São Paulo State	69	11	12	6
	Minas Gerais State	43	15	13	10
	Espírito Santo State	26	3	1	1
	Paraná State	27	8	13	8
	Rio de Janeiro State	46	7	8	5
	Rio Grande do Sul State	45	7	12	6
	Brazil	64	41	-	-
EN	São Paulo State	32	2	1	1
	Minas Gerais State	24	5	1	1
	Espírito Santo State	18	1	0	0
	Paraná State	26	4	6	4
	Rio de Janeiro State	13	1	1	1
	Rio Grande do Sul State	42	3	3	1
	Brazil	25	19	-	-
CR	São Paulo State	68	3	3	2
	Minas Gerais State	11	2	3	2
	Espírito Santo State	37	2	5	2
	Paraná State	14	2	3	2
	Rio de Janeiro State	2	0	0	0
	Rio Grande do Sul State	31	0	4	0
	Brazil	23	11	-	-
