# Supplementary material for: Conservation Actions Based on Red Lists Do Not Capture the Functional and Phylogenetic Diversity of Birds in Brazil
Source: PLoS One. 2013 Sep 9;8(9):e73431. doi: 10.1371/journal.pone.0073431 (PMC3767746; doi:10.1371/journal.pone.0073431)
Supplement: Table S2 — Relation between observed functional diversity values and the mean of randomized functional diversity values for six Brazilian regions and 48 sites; and the reference for the sites and the status of conservation of these areas, as well as the total number and the number of threatened birds within each Red List category for Brazil, each State and each site. (XLS) [file pone.0073431.s002.xls]

## Sheet: Table S2
Analyzed Region	Reference Number	State	Habitat Specifications	Probable Conservation Status	Total Number of Species	IUCN Red List Categories																Brazilian Red List Categories																Respective State Red List Categories
						Values IUCN-NT				Values IUCN-VU				Values IUCN-EN				Values IUCN-CR				Values BR-NT				Values BR-VU				Values BR-EN				Values BR-CR				Values STATE-NT				Values STATE-VU				Values STATE-EN
						Number of species	Observed FD	Mean of Randomized FD	p-value	Number of species	Observed FD	Mean of Randomized FD	p-value	Number of species	Observed FD	Mean of Randomized FD	p-value	Number of species	Observed FD	Mean of Randomized FD	p-value	Number of species	Observed FD	Mean of Randomized FD	p-value	Number of species	Observed FD	Mean of Randomized FD	p-value	Number of species	Observed FD	Mean of Randomized FD	p-value	Number of species	Observed FD	Mean of Randomized FD	p-value	Number of species	Observed FD	Mean of Randomized FD	p-value	Number of species	Observed FD	Mean of Randomized FD	p-value	Number of species	Observed FD	Mean of Randomized FD	p-value
Brazil					1763	95	8.417	10.015	0.013	65	6.359	7.79	0.015	35	4.271	5.087	0.043	21	3.21	3.484	0.219	***	***	***	***	63	6.591	7.638	0.043	25	3.697	3.958	0.252	23	3.2	3.737	0.087	***	***	***	***	***	***	***	***	***	***	***	***
São Paulo State					784	58	6.855	8.044	0.02	29	4.197	4.844	0.069	11	1.98	2.257	0.107	4	0.887	0.946	0.248	***	***	***	***	29	4.538	4.866	0.203	8	1.68	1.727	0.349	4	0.906	0.945	0.271	47	6.891	6.945	0.453	69	9.07	9.074	0.501	32	4.818	5.251	0.16
Antunes AZ (2005)	1	São Paulo State	Atlantic forest - Stational semidecidual forest; Cerrado	Intermediate	198	4	0.756	0.876	0.1535	1 sp.	1 sp.	1 sp.	1 sp.	NA	NA	NA	NA	NA	NA	NA	NA	***	***	***	***	NA	NA	NA	NA	NA	NA	NA	NA	NA	NA	NA	NA	6	1.36	1.253	0.716	3	0.706	0.675	0.589	3	0.764	0.682	0.6785
Cavarzere et al. (2009)	2	São Paulo State	Atlantic forest - Semideciduous forest; Ecological Station	Intermediate	291	6	1.299	1.302	0.423	1 sp.	1 sp.	1 sp.	1 sp.	NA	NA	NA	NA	NA	NA	NA	NA	***	***	***	***	NA	NA	NA	NA	NA	NA	NA	NA	NA	NA	NA	NA	9	2.065	1.846	0.886	10	2.166	1.984	0.782	5	0.98	1.12	0.16
Manica et al. (2010)	3	São Paulo State	Cerrado	Badly Conserved	160	1 sp.	1 sp.	1 sp.	1 sp.	NA	NA	NA	NA	NA	NA	NA	NA	NA	NA	NA	NA	***	***	***	***	NA	NA	NA	NA	NA	NA	NA	NA	NA	NA	NA	NA	4	0.866	0.914	0.312	2	0.568	0.47	0.996	3	0.783	0.706	0.668
Goerck (1999)	4	São Paulo State	Atlantic forest	Not sure; Probably Intermediate	251	19	2.624	3.141	0.059	8	1.49	1.573	0.31	1 sp.	1 sp.	1 sp.	1 sp.	1 sp.	1 sp.	1 sp.	1 sp.	***	***	***	***	6	1.287	1.238	0.561	NA	NA	NA	NA	1 sp.	1 sp.	1 sp.	1 sp.	9	1.393	1.573	0.153	16	2.935	2.755	0.746	2	0.334	0.444	0.0955
da Silva (2010)	5	São Paulo State	Atlantic forest - Semideciduous forest; National forest	Not sure; Probably Intermediate	186	1 sp.	1 sp.	1 sp.	1 sp.	1 sp.	1 sp.	1 sp.	1 sp.	1 sp.	1 sp.	1 sp.	1 sp.	NA	NA	NA	NA	***	***	***	***	1 sp.	1 sp.	1 sp.	1 sp.	NA	NA	NA	NA	NA	NA	NA	NA	2	0.568	0.48	0.7985	2	0.568	0.486	0.7845	1 sp.	1 sp.	1 sp.	1 sp.
Lima (2010)	6	São Paulo State	Restinga forest	Not sure; Probably Intermediate	281	14	2.16	2.671	0.027	9	1.647	1.847	0.151	2	0.359	0.472	0.0875	NA	NA	NA	NA	***	***	***	***	7	1.461	1.504	0.343	1 sp.	1 sp.	1 sp.	1 sp.	NA	NA	NA	NA	10	2.217	2.031	0.823	15	2.993	2.813	0.735	3	0.616	0.703	0.213
Motta-Junior et al. (2008)	7	São Paulo State	Cerrado - Campos sujos, Campos cerrados, Campos Limpos, Cerrado stricto sensu; Ecological Station	Well Conserved	230	5	0.95	1.143	0.099	7	1.242	1.518	0.08	2	0.568	0.483	0.799	NA	NA	NA	NA	***	***	***	***	8	1.578	1.694	0.274	2	0.001	0.478	0.0065	NA	NA	NA	NA	9	1.505	1.863	0.062	5	0.868	1.136	0.057	10	1.915	1.852	0.57
Figueiredo (2000)	8	São Paulo State	Atlantic forest - Semideciduous forest; UNESCO's Reserve	Well Conserved	206	2	0.274	0.467	0.041	2	0.43	0.468	0.3345	NA	NA	NA	NA	NA	NA	NA	NA	***	***	***	***	NA	NA	NA	NA	NA	NA	NA	NA	NA	NA	NA	NA	4	0.972	0.901	0.623	3	0.783	0.693	0.725	2	0.568	0.463	0.8095
Boss (2009) - Estação Ecológica do Jataí	9	São Paulo State	Atlantic forest - Semideciduous forest; Cerrado - Savanna remnants; Ecological Station	Well Conserved	257	2	0.43	0.475	0.2835	NA	NA	NA	NA	NA	NA	NA	NA	NA	NA	NA	NA	***	***	***	***	NA	NA	NA	NA	NA	NA	NA	NA	NA	NA	NA	NA	10	2.287	1.98	0.933	7	1.722	1.479	0.951	7	1.419	1.483	0.312
Develey and Martensen (2006)	10	São Paulo State	Atlantic forest - Dense ombrofilous montana forest, Semideciduous forest; Reserve	Not sure; Probably Intermediate	198	9	1.354	1.785	0.031	3	0.783	0.688	0.751	NA	NA	NA	NA	NA	NA	NA	NA	***	***	***	***	1 sp.	1 sp.	1 sp.	1 sp.	NA	NA	NA	NA	NA	NA	NA	NA	6	1.056	1.087	0.353	7	1.491	1.449	0.54	NA	NA	NA	NA
Donatelli et al. (2004)	11	São Paulo State	Cerrado - Cerradão, Cerrado stricto sensu, Capoeira	Not sure; Probably Intermediate	223	3	0.58	0.708	0.146	1 sp.	1 sp.	1 sp.	1 sp.	NA	NA	NA	NA	NA	NA	NA	NA	***	***	***	***	NA	NA	NA	NA	NA	NA	NA	NA	NA	NA	NA	NA	6	1.234	1.302	0.29	5	1.233	1.121	0.783	4	0.979	0.922	0.6295
Donatelli et al. (2007) - FRP	12	São Paulo State	Atlantic forest - Semideciduous forest	Not sure; Probably Badly Conserved	178	1 sp.	1 sp.	1 sp.	1 sp.	NA	NA	NA	NA	NA	NA	NA	NA	NA	NA	NA	NA	***	***	***	***	NA	NA	NA	NA	NA	NA	NA	NA	NA	NA	NA	NA	5	1.152	1.146	0.409	6	1.298	1.338	0.322	3	0.845	0.722	0.9715
Donatelli et al. (2007) - FSM	12	São Paulo State	Atlantic forest - Semideciduous forest	Not sure; Probably Badly Conserved	122	1 sp.	1 sp.	1 sp.	1 sp.	1 sp.	1 sp.	1 sp.	1 sp.	NA	NA	NA	NA	NA	NA	NA	NA	***	***	***	***	NA	NA	NA	NA	NA	NA	NA	NA	NA	NA	NA	NA	2	0.43	0.451	0.406	2	0.43	0.453	0.384	NA	NA	NA	NA
Motta-Junior and Vasconcellos (1996)	13	São Paulo State	Atlantic forest; Cerrado	Badly Conserved	214	2	0.43	0.476	0.278	NA	NA	NA	NA	NA	NA	NA	NA	NA	NA	NA	NA	***	***	***	***	NA	NA	NA	NA	NA	NA	NA	NA	NA	NA	NA	NA	10	2.268	2.048	0.858	2	0.568	0.475	0.8205	4	0.801	0.934	0.168
Minas Gerais State					723	55	5.511	7.314	0.001	27	4.215	4.36475	0.338	11	1.768	2.158	0.038	5	0.906	1.112	0.077	***	***	***	***	28	4.198	4.478	0.238	8	1.409	1.659	0.095	5	0.906	1.112	0.077	NA	NA	NA	NA	43	5.196	6.03	0.043	24	3.797	3.997	0.299
Manhães and Loures-Ribeiro (2011)	14	Minas Gerais State	Atlantic forest - Stationary semideciduous forest; Reserve	Not sure; Probably Intermediate	155	4	0.715	0.879	0.088	2	0.392	0.451504	0.21	NA	NA	NA	NA	NA	NA	NA	NA	***	***	***	***	2	0.392	0.453	0.2065	NA	NA	NA	NA	NA	NA	NA	NA	NA	NA	NA	NA	2	0.43	0.455	0.392	2	0.392	0.453	0.2065
Vasconcelos and Neto (2007)	15	Minas Gerais State	Atlantic forest; Cerrado; Caatinga; Campos rupestres	Well Conserved	408	17	2.465	3.093	0.021	3	0.626	0.7119	0.2245	1 sp.	1 sp.	1 sp.	1 sp.	NA	NA	NA	NA	***	***	***	***	NA	NA	NA	NA	NA	NA	NA	NA	1 sp.	1 sp.	1 sp.	1 sp.	NA	NA	NA	NA	10	1.84	2.037	0.161	3	0.751	0.714	0.47
Faria et al. (2009)	16	Minas Gerais State	Cerrado - Cerrado stricto sensu	Not sure; Probably Intermediate	272	5	1.02	1.133	0.228	NA	NA	NA	NA	1 sp.	1 sp.	1 sp.	1 sp.	NA	NA	NA	NA	***	***	***	***	2	0.43	0.478	0.287	NA	NA	NA	NA	1 sp.	1 sp.	1 sp.	1 sp.	NA	NA	NA	NA	5	1.204	1.142	0.609	5	1.233	1.136	0.7395
Vasconcelos et al. (2002)	17	Minas Gerais State	Cerrado; Campos rupestres	Not sure; Probably Badly Conserved	287	6	1.351	1.295	0.5525	NA	NA	NA	NA	NA	NA	NA	NA	NA	NA	NA	NA	***	***	***	***	NA	NA	NA	NA	NA	NA	NA	NA	NA	NA	NA	NA	NA	NA	NA	NA	4	0.809	0.916	0.2285	NA	NA	NA	NA
Faria et al. (2006)	18	Minas Gerais State	Atlantic forest - Semideciduous forest; Cerrado	Not sure; Probably Badly Conserved	281	4	0.846	0.923	0.272	NA	NA	NA	NA	NA	NA	NA	NA	NA	NA	NA	NA	***	***	***	***	NA	NA	NA	NA	1 sp.	1 sp.	1 sp.	1 sp.	NA	NA	NA	NA	NA	NA	NA	NA	3	0.61	0.705	0.1995	1 sp.	1 sp.	1 sp.	1 sp.
Lopes et al. (2008) - MRP	19	Minas Gerais State	Cerrado	Not sure; Probably Intermediate	205	3	0.829	0.726	0.879	NA	NA	NA	NA	NA	NA	NA	NA	NA	NA	NA	NA	***	***	***	***	1 sp.	1 sp.	1 sp.	1 sp.	NA	NA	NA	NA	NA	NA	NA	NA	NA	NA	NA	NA	3	0.829	0.721	0.8935	NA	NA	NA	NA
Lopes et al. (2008) - FSM	19	Minas Gerais State	Cerrado	Not sure; Probably Intermediate	227	5	1.095	1.127	0.34	3	0.68	0.715	0.326	1 sp.	1 sp.	1 sp.	1 sp.	NA	NA	NA	NA	***	***	***	***	4	1.016	0.924	0.7	NA	NA	NA	NA	NA	NA	NA	NA	NA	NA	NA	NA	8	1.719	1.675	0.528	3	0.835	0.719	0.9285
Silveira (1998)	20	Minas Gerais State	Cerrado - Campos sujos, Campos limpos; National park	Not sure; Probably Intermediate	282	11	2.153	2.147	0.489	7	1.564	1.481	0.609	1 sp.	1 sp.	1 sp.	1 sp.	1 sp.	1 sp.	1 sp.	1 sp.	***	***	***	***	9	1.855	1.827	0.51	NA	NA	NA	NA	1 sp.	1 sp.	1 sp.	1 sp.	NA	NA	NA	NA	12	2.352	2.303	0.554	1 sp.	1 sp.	1 sp.	1 sp.
Boss (2009) - Parque Nacional da Serra do Cipó	9	Minas Gerais State	Cerrado; Campos rupestres; National Park	Not sure; Probably Intermediate	264	7	1.351	1.51	0.174	1 sp.	1 sp.	1 sp.	1 sp.	NA	NA	NA	NA	NA	NA	NA	NA	***	***	***	***	NA	NA	NA	NA	NA	NA	NA	NA	NA	NA	NA	NA	NA	NA	NA	NA	2	0.43	0.478	0.3065	NA	NA	NA	NA
Lopes et al. (2008) - FTR	19	Minas Gerais State	Cerrado	Not sure; Probably Intermediate	211	2	0.522	0.481	0.5065	NA	NA	NA	NA	NA	NA	NA	NA	NA	NA	NA	NA	***	***	***	***	NA	NA	NA	NA	NA	NA	NA	NA	NA	NA	NA	NA	NA	NA	NA	NA	5	1.204	1.158	0.566	1 sp.	1 sp.	1 sp.	1 sp.
Ribon et al. (2004)	21	Minas Gerais State	Atlantic forest - Semideciduous forest	Not sure; Probably Well Conserved	187	3	0.783	0.722	0.707	NA	NA	NA	NA	NA	NA	NA	NA	NA	NA	NA	NA	***	***	***	***	NA	NA	NA	NA	NA	NA	NA	NA	NA	NA	NA	NA	NA	NA	NA	NA	2	0.359	0.482	0.079	NA	NA	NA	NA
Lopes (2006)	22	Minas Gerais State	Atlantic forest	Not sure; Probably Badly Conserved	196	1 sp.	1 sp.	1 sp.	1 sp.	NA	NA	NA	NA	NA	NA	NA	NA	NA	NA	NA	NA	***	***	***	***	NA	NA	NA	NA	NA	NA	NA	NA	NA	NA	NA	NA	NA	NA	NA	NA	2	0.359	0.469	0.1065	1 sp.	1 sp.	1 sp.	1 sp.
Espírito Santo State					561	36	4.019	5.593	0.001	16	2.649	2.998	0.096	8	1.473	1.696	0.1	2	0.43	0.475	0.2985	***	***	***	***	14	2.23	2.687	0.046	6	1.227	1.33	0.222	2	0.43	0.475	0.2985	NA	NA	NA	NA	26	3.901	4.391	0.096	18	3.04	3.292	0.192
Willis and Oniki (2002) - NL	23	Espírito Santo State	Atlantic forest; Reserve	Not sure; Probably Intermediate	229	12	2.037	2.206	0.227	6	1.092	1.252	0.157	2	0.218	0.455	0.033	NA	NA	NA	NA	***	***	***	***	3	0.626	0.676	0.4	1 sp.	1 sp.	1 sp.	1 sp.	NA	NA	NA	NA	NA	NA	NA	NA	9	2.053	1.761	0.956	5	1.03	1.074	0.35
Marsden et al. (2001)	24	Espírito Santo State	Atlantic forest - Tropical moist forest; Reserve	Not sure; Probably Badly Conserved	112	4	0.926	0.842	0.7105	5	0.883	1.016	0.167	2	0.392	0.436	0.2845	NA	NA	NA	NA	***	***	***	***	5	0.835	1.018	0.112	2	0.392	0.436	0.2845	NA	NA	NA	NA	NA	NA	NA	NA	8	1.607	1.525	0.643	4	0.726	0.839	0.1455
Simon (2000)	25	Espírito Santo State	Atlantic forest - Dense ombrofilous montana forest; Reserve	Badly Conserved	331	17	2.782	2.959	0.259	5	0.952	1.096	0.166	2	0.218	0.461	0.027	1 sp.	1 sp.	1 sp.	1 sp.	***	***	***	***	2	0.392	0.46	0.2035	1 sp.	1 sp.	1 sp.	1 sp.	1 sp.	1 sp.	1 sp.	1 sp.	NA	NA	NA	NA	14	2.308	2.545	0.187	6	1.262	1.277	0.401
Willis and Oniki (2002) - SL	23	Espírito Santo State	Atlantic forest - Dense ombrofilous montana forest; Reserve	Badly Conserved	242	14	2.269	2.497	0.211	6	1.324	1.26	0.584	2	0.218	0.457	0.032	NA	NA	NA	NA	***	***	***	***	4	0.979	0.884	0.7295	1 sp.	1 sp.	1 sp.	1 sp.	NA	NA	NA	NA	NA	NA	NA	NA	7	1.598	1.424	0.828	5	1.089	1.078	0.435
Paraná State					642	46	5.319	6.71	0.004	24	3.921	4.115	0.283	4	0.905	0.933	0.3255	2	0.568	0.478	0.8065	***	***	***	***	23	3.965	3.99	0.438	4	0.764	0.933	0.092	2	0.568	0.478	0.8065	38	5.548	5.817	0.278	27	3.924	4.525	0.079	26	4.158	4.4	0.248
Anjos et al. (1997) - Tarumã Natural Reserve	26	Paraná State	Atlantic forest; Reserve	Not sure; Probably Intermediate	342	18	2.904	3.19	0.168	7	1.39	1.47	0.276	1 sp.	1 sp.	1 sp.	1 sp.	NA	NA	NA	NA	***	***	***	***	7	1.366	1.474	0.261	NA	NA	NA	NA	NA	NA	NA	NA	11	2.255	2.153	0.654	5	1.152	1.114	0.506	2	0.366	0.468	0.12
Straube (2008)	27	Paraná State	Atlantic forest; Reserve	Badly Conserved	230	7	1.121	1.446	0.055	1 sp.	1 sp.	1 sp.	1 sp.	NA	NA	NA	NA	NA	NA	NA	NA	***	***	***	***	NA	NA	NA	NA	NA	NA	NA	NA	NA	NA	NA	NA	NA	NA	NA	NA	NA	NA	NA	NA	NA	NA	NA	NA
Anjos et al. (1997) - Mata dos Godoy State Park	26	Paraná State	Atlantic forest; Reserve	Not sure; Probably Intermediate	357	19	2.634	3.397	0.009	NA	NA	NA	NA	2	0.359	0.478	0.061	1 sp.	1 sp.	1 sp.	1 sp.	***	***	***	***	NA	NA	NA	NA	1 sp.	1 sp.	1 sp.	1 sp.	1 sp.	1 sp.	1 sp.	1 sp.	9	1.724	1.838	0.25	3	0.754	0.707	0.516	4	0.815	0.918	0.223
Scherer-Neto et al. (1996)	28	Paraná State	Cerrado	Badly Conserved	176	5	0.526	1.099	0.001	4	0.952	0.901	0.5435	NA	NA	NA	NA	NA	NA	NA	NA	***	***	***	***	2	0.554	0.466	0.655	NA	NA	NA	NA	NA	NA	NA	NA	4	0.885	0.897	0.393	3	0.518	0.69	0.076	3	0.518	0.699	0.066
Anjos et al. (1997) - Klabin Ecological Park	26	Paraná State	Atlantic forest; Ecological Park	Not sure; Probably Intermediate	364	22	3.23	3.707	0.085	6	1.247	1.297	0.333	1 sp.	1 sp.	1 sp.	1 sp.	NA	NA	NA	NA	***	***	***	***	4	0.802	0.913	0.191	NA	NA	NA	NA	NA	NA	NA	NA	14	2.419	2.592	0.259	5	1.166	1.109	0.589	3	0.757	0.704	0.5335
Straube and Urben-Filho (2005)	29	Paraná State	Atlantic forest; Reserve	Not sure; Probably Badly Conserved	330	25	3.427	4.023	0.063	9	1.601	1.811	0.148	1 sp.	1 sp.	1 sp.	1 sp.	NA	NA	NA	NA	***	***	***	***	6	1.303	1.29	0.474	1 sp.	1 sp.	1 sp.	1 sp.	NA	NA	NA	NA	14	2.461	2.57	0.31	7	1.366	1.463	0.266	6	1.314	1.284	0.504
Scherer-Neto and Bispo (2011)	30	Paraná State	Atlantic forest; Reserve	Not sure; Probably Intermediate	259	8	1.675	1.671	0.467	2	0.43	0.471	0.314	NA	NA	NA	NA	NA	NA	NA	NA	***	***	***	***	NA	NA	NA	NA	NA	NA	NA	NA	NA	NA	NA	NA	2	0.328	0.47	0.067	1 sp.	1 sp.	1 sp.	1 sp.	NA	NA	NA	NA
Rio de Janeiro State					631	42	4.594	6.242	0.001	19	2.765	3.432	0.021	8	1.456	1.686	0.103	4	0.586	0.931	0.012	***	***	***	***	17	2.612	3.147	0.041	7	1.546	1.497	0.5475	4	0.586	0.931	0.012	NA	NA	NA	NA	46	5.692	6.659	0.041	13	2.437	2.531	0.321
Alves and Vecchi (2009)	31	Rio de Janeiro State	Atlantic forest; State Park	Not sure; Probably Badly Conserved	218	6	1.311	1.334	0.366	4	0.979	0.938	0.5365	1 sp.	1 sp.	1 sp.	1 sp.	NA	NA	NA	NA	***	***	***	***	3	0.835	0.723	0.9365	1 sp.	1 sp.	1 sp.	1 sp.	NA	NA	NA	NA	NA	NA	NA	NA	5	1.152	1.131	0.439	3	0.829	0.726	0.884
Pacheco et al. (2010)	32	Rio de Janeiro State	Atlantic forest; Reserve	Not sure; Probably Intermediate	275	4	0.68	0.93	0.049	4	0.939	0.929	0.397	NA	NA	NA	NA	NA	NA	NA	NA	***	***	***	***	2	0.568	0.477	0.796	NA	NA	NA	NA	1 sp.	1 sp.	1 sp.	1 sp.	NA	NA	NA	NA	13	2.507	2.534	0.429	3	0.692	0.72	0.358
Pimentel and Olmos (2011)	33	Rio de Janeiro State	Atlantic forest; Reserve	Not sure; Probably Intermediate	452	NA	NA	NA	NA	NA	NA	NA	NA	NA	NA	NA	NA	NA	NA	NA	NA	***	***	***	***	7	49	72.534	0.004	2	22	23.775	0.393	NA	NA	NA	NA	NA	NA	NA	NA	15	123	128.853	0.307	3	30	35.68	0.21
Mallet-Rodrigues et al. (2007)	34	Rio de Janeiro State	Atlantic forest	Not sure; Probably Badly Conserved	457	32	3.696	4.828	0.007	12	1.723	2.296	0.011	4	0.857	0.906	0.321	NA	NA	NA	NA	***	***	***	***	9	1.72	1.81	0.303	2	0.359	0.46	0.101	2	0.43	0.455	0.3555	NA	NA	NA	NA	15	2.418	2.726	0.14	7	1.381	1.471	0.276
Mallet-Rodrigues and Noronha (2009)	35	Rio de Janeiro State	Atlantic forest - Montane forest, Submontane forest; State Park	Well Conserved	321	20	2.442	3.308	0.008	5	1.168	1.074	0.699	NA	NA	NA	NA	NA	NA	NA	NA	***	***	***	***	4	0.979	0.883	0.751	NA	NA	NA	NA	NA	NA	NA	NA	NA	NA	NA	NA	4	0.979	0.882	0.749	3	0.718	0.683	0.548
Rio Grande do Sul State					566	36	5.115	5.742	0.097	13	2.186	2.573	0.067	5	1.089	1.158	0.26	4	0.873	0.947	0.216	***	***	***	***	17	2.706	3.195	0.053	3	0.568	0.723	0.101	7	1.498	1.539	0.361	NA	NA	NA	NA	45	6.937	6.758	0.644	42	6.254	6.4	0.372
Accordi and Barcellos (2006) - BG	36	Rio Grande do Sul State	Atlantic forest	Not sure; Probably Badly Conserved	174	1 sp.	1 sp.	1 sp.	1 sp.	1 sp.	1 sp.	1 sp.	1 sp.	NA	NA	NA	NA	NA	NA	NA	NA	***	***	***	***	NA	NA	NA	NA	NA	NA	NA	NA	NA	NA	NA	NA	NA	NA	NA	NA	3	0.783	0.732	0.6105	NA	NA	NA	NA
Accordi and Barcellos (2006) - BP	36	Rio Grande do Sul State	Atlantic forest	Not sure; Probably Badly Conserved	188	3	0.829	0.731	0.83	1 sp.	1 sp.	1 sp.	1 sp.	1 sp.	1 sp.	1 sp.	1 sp.	NA	NA	NA	NA	***	***	***	***	3	0.764	0.733	0.435	1 sp.	1 sp.	1 sp.	1 sp.	NA	NA	NA	NA	NA	NA	NA	NA	4	1.031	0.951	0.6985	1 sp.	1 sp.	1 sp.	1 sp.
Accordi and Barcellos (2006) - LC	36	Rio Grande do Sul State	Atlantic forest	Not sure; Probably Badly Conserved	171	4	0.626	0.921	0.0405	NA	NA	NA	NA	NA	NA	NA	NA	NA	NA	NA	NA	***	***	***	***	NA	NA	NA	NA	NA	NA	NA	NA	NA	NA	NA	NA	NA	NA	NA	NA	1 sp.	1 sp.	1 sp.	1 sp.	1 sp.	1 sp.	1 sp.	1 sp.
Accordi and Barcellos (2006) - AS	36	Rio Grande do Sul State	Atlantic forest	Not sure; Probably Badly Conserved	191	3	0.626	0.72	0.221	NA	NA	NA	NA	NA	NA	NA	NA	NA	NA	NA	NA	***	***	***	***	NA	NA	NA	NA	NA	NA	NA	NA	NA	NA	NA	NA	NA	NA	NA	NA	1 sp.	1 sp.	1 sp.	1 sp.	1 sp.	1 sp.	1 sp.	1 sp.
Oliveira and Köhler (2010)	37	Rio Grande do Sul State	Atlantic forest - Stationary deciduous forest; Reserve	Not sure; Probably Badly Conserved	169	8	1.31	1.586	0.104	1 sp.	1 sp.	1 sp.	1 sp.	NA	NA	NA	NA	NA	NA	NA	NA	***	***	***	***	1 sp.	1 sp.	1 sp.	1 sp.	NA	NA	NA	NA	NA	NA	NA	NA	NA	NA	NA	NA	5	0.5	1.073	0.002	NA	NA	NA	NA
Franz et al. (2010)	38	Rio Grande do Sul State	Atlantic forest - Semideciduous forest; Urban Park	Badly Conserved	112	4	0.768	0.832	0.295	3	0.581	0.646	0.2525	NA	NA	NA	NA	NA	NA	NA	NA	***	***	***	***	2	0.392	0.421	0.28	NA	NA	NA	NA	NA	NA	NA	NA	NA	NA	NA	NA	4	0.802	0.835	0.376	1 sp.	1 sp.	1 sp.	1 sp.
REFERENCES	1	Antunes AZ (2005) Alterações na composição da comunidade de aves ao longo do tempo em um fragmento florestal no sudeste do Brasil. Ararajuba 13:47-61
	2	Cavarzere V, Moraes GP, Donatelli RJ (2009) Avifauna da estação ecológica dos Caetetus, interior de São Paulo, Brasil. Papéis Avulsos de Zoologia 49:477-485
	3	Manica LT, Telles M, Dias MM (2010) Bird richness and composition in a Cerrado fragment in the State of São Paulo. Brazilian Journal of Biology 70:243-254
	4	Goerck JM (1999) Distribution of birds along na elevational gradient in the Atlantic forest of Brazil: implication for the conservation of endemic and endangered species. Bird Conservation International 9:235-253
	5	da Silva C (2010) Alterações na comunidade de aves do morro de Araçoiaba (Floresta Nacional de Ipanema - FLONA, Iperó, SP). Revista Conhecimento Online 2:http://www.feevale.br/site/hotsite/default.asp?intIdHotSite=86&intIdSecao=4406&intIdConteudo=43304
	6	Lima B (2010) A avifauna das florestas de restinga de Itanhaém/Mongaguá, Estado de São Paulo, Brasil. Atualidades Ornitológicas On-line Janeiro/Fevereiro:50-54
	7	Motta-Junior JC, Granzinolli MAM, Develey PF (2008) Aves da Estação Ecológica de Itirapina, estado de São Paulo, Brasil. Biota Neotropica 8:http://www.biotaneotropica.org.br/v8n3/em/abstract?inventory+bn00308032008
	8	Figueiredo LFA (2000) Listas de espécies em ordem sistemática. Japi.org.br/nivel1/bio/fauna/fichas/especiaves/laves.html Accessed 16 August 2012
	9	Boss RL (2009) Variações espaciais e temporais em comunidades de aves em uma savana amazônica no estado do Amapá. Dissertation, Universidade Federal do Amapá (UNIFAP)
	10	Develey PF, Martensen AC (2006) As aves da reserva florestal do Morro Grande (Cotia, SP). Biota Neotropica 6:http://www.biotaneotropica.org.br/v6n2/pt/abstract?article+bn00706022006
	11	Donatelli RJ, Costa TVV, Ferreira CD (2004) Dinâmica da avifauna em fragmento de mata na Fazenda Rio Claro, Lençóis Paulista, São Paulo, Brasil. Revista Brasileira de Zoologia 21:97-114
	12	Donatelli RJ, Ferreira CD, Dalberto AC, Posso SR (2007) Análise comparativa da assembléia de aves em dois remanescentes florestais no interior do Estado de São Paulo, Brasil. Revista Brasileira de Zoologia 24:362-375
	13	Motta-Junior JC, Vasconcellos LAS (1996) Levantamento das aves do campus da Universidade Federal de São Carlos, Estado de São Paulo, Brasil. Anais do VII Seminário Regional de Ecologia VII:159-171
	14	Manhães MA, Loures-Ribeiro A (2011) Avifauna da Reserva Biológica Municipal Poço D'Anta, Juiz de Fora, MG. Biota Neotropica 11:http://www.biotaneotropica.org.br/v11n3/en/abstract?inventory+bn01411032011
	15	Vasconcelos MF, Neto SD (2007) Padrões de distribuição e conservação da avifauna na região central da Cadeia do Espinhaço e áreas adjacentes, Minas Gerais, Brasil. Cotinga 28:27-44
	16	Faria LCP, Carrara LA, Amaral FQ, Vasconcelos MF, Diniz MG, Encarnação, CD, Hoffman D, Gomes HB, Lopes LE, Rodrigues M (2009) The birds of Fazenda Brejão: a conservation priority area of Cerrado in northwestern Minas Gerais, Brazil. Biota Neotropica 9:http://www.biotaneotropica.org.br/v9n3/en/abstract?inventory+bn01109032009
	17	Vasconcelos MF, Neto SD, Brand LFS, Venturin N, Filho ATO, Costa FAF (2002) Avifauna de Lavras e municípios adjacentes, sul de Minas Gerais, e comentários sobre sua conservação. Unimonstes Científica 4:1-14
	18	Faria CMA, Rodrigues M, Amaral FQ, Modena E, Fernandes AM (2006) Aves de um fragmento de Mata Atlântica no alto Rio Doce, Minas Gerais: colonização e extinção. Revista Brasileira de Zoologia 23:1217-1230
	19	Lopes LE, Malacco GB, Vasconcelos MF, Carvalho CEA, Duca C, Fernandes AM, Neto SD, Marini MA (2008) Aves da região de Unaí e Cabeceira Grande, noroeste de Minas Gerais, Brasil. Revista Brasileira de Ornitologia 16:193-206
	20	Silveira LF (1998) The birds of Serra da Canastra National Park and adjacent areas, Minas Gerais, Brazil. Cotinga 10:55-63
	21	Ribon R, Lamas IR, Gomes HB (2004) Avifauna da Zona da Mata de Minas Gerais: municípios de Goianá e Rio Novo, com alguns registros para Coronel Pacheco e Juiz de Fora. Revista Árvore 28:291-305
	22	Lopes LE (2006) As aves da região de Varginha e Elói Mendes, sul de Minas Gerais, Brasil. Acta Biologica Leopondensia 28:46-54
	23	Willis EO, Oniki Y (2002) Birds of Santa Teresa, Espírito Santo, Brazil: Do humans add or substract species? Papéis Avulsos de Zoologia 42: 193-264
	24	Marsden SJ, Whiffin M, Galetti M (2001) Bird diversity and abundance in forest fragments and Eucalyptus plantations around na Atlantic forest reserve, Brazil. Biodiversity and Conservation 10:737-751
	25	Simon JE (2000) Composição da avifauna da Estação Biológica de Santa Lúcia, Santa Teresa - ES. Boletim do Museu de Biologia Mello Leitão 11/12:149-170
	26	Anjos L, Schuchmann KL, Berndt R (1997) Avifaunal composition, species richness, and status in the Tibagi river basin, Parana State, Southern Brazil. Ornitologica Neotropical 8:145-173
	27	Straube FC (2008) Avifauna da Fazenda Barra Mansa (Arapoti, Paraná), com anotações sobre a ocupação de monoculturas de essências arbóreas. Atualidades Ornitológicas On-line Março/Abril:46-50
	28	Scherer-Neto P, Straube FC, Birnschein MR (1996) Avifauna e conservação dos campos cerrados no estado do Paraná (Brasil). Acta Biológica Leopoldensia 18:145-157
	29	Straube FC, Urben-Filho A (2005) Avifauna da Reserva Natural Salto Morato (Guaraqueçaba, Paraná). Atualidades Ornitológicas On-line Março/Abril:1-21
	30	Scherer-Neto P, Bispo AA (2011) Avifauna do Parque Estadual de Vila Rica do Espírito Santo, Fênix, Paraná. Biota Neotropica 11:http://www.biotaneotropica.org.br/v11n3/pt/abstract?article+bn02311032011
	31	Alves MAS, Vecchi MB (2009) Birds, Ilha Grande, state of Rio de Janeiro, Southeastern Brazil. Check List 5:300-313
	32	Pacheco JF, Astor INC, Cesar CB (2010) Avifauna da Reserva Biológica de Poço das Antas, Silva Jardim, RJ. Atualidades Ornitológicas On-line Setembro/Outubro:55-74
	33	Pimentel L, Olmos F (2011) The birds of Reserva Ecológica Guapiaçu (REGUA), Rio de Janeiro, Brazil. Cotinga 33:8-24
	34	Mallet-Rodrigues F, Parrini R, Pacheco JF (2007) Birds of the Serra dos Órgãos , State of Rio de Janeiro, Southeastern Brazil: a review. Revista Brasileira de Ornitologia 15:5-35
	35	Mallet-Rodrigues F, Noronha MLM (2009) Birds in the Parque Estadual dos Três Picos, Rio de Janeiro state, south-east Brazil. Cotinga 31:96-107
	36	Accordi IA, Barcellos A (2006) Composição da avifauna em oito áreas úmidas da Bacia Hidrográfica do Lago Guaíba, Rio Grande do Sul. Revista Brasileira de Ornitologia 14:101-115
	37	Oliveira SL, Köhler A (2010) Avifauna da RPPN da UNISC, Sinimbu, Rio Grande do Sul, Brasil. Biotemas 23:93-103
	38	Franz I, Cappelatti L, Barros MP (2010) Bird community in a forest patch isolated by the urban matrix at the Sinos River basin, Rio Grande do Sul State, Brazil, with comments on the possible local defaunation. Brazilian Journal of Biology 70:1137-1148
[truncated: 4 more columns]
