# Supplementary material for: Conservation Actions Based on Red Lists Do Not Capture the Functional and Phylogenetic Diversity of Birds in Brazil
Source: PLoS One. 2013 Sep 9;8(9):e73431. doi: 10.1371/journal.pone.0073431 (PMC3767746; doi:10.1371/journal.pone.0073431)
Supplement: Table S3 — Relation between observed phylogenetic diversity values and the mean of randomized phylogenetic diversity values for six Brazilian regions and 48 sites; and the reference for the sites and the status of conservation of these areas, as well as the total number and the number of threatened birds within each Red List category for Brazil, each State and each site. (XLS) [file pone.0073431.s003.xls]

## Sheet: Table S3
Analyzed Region	Reference Number	State	Habitat Specifications	Probable Conservation Status	Total Number of Species	IUCN Red List Categories																Brazilian Red List Categories																Respective State Red List Categories
						Values IUCN-NT				Values IUCN-VU				Values IUCN-EN				Values IUCN-CR				Values BR-NT				Values BR-VU				Values BR-EN				Values BR-CR				Values STATE-NT				Values STATE-VU				Values STATE-EN
						Number of species	Observed PD	Mean of Randomized PD	p-value	Number of species	Observed PD	Mean of Randomized PD	p-value	Number of species	Observed PD	Mean of Randomized PD	p-value	Number of species	Observed PD	Mean of Randomized PD	p-value	Number of species	Observed PD	Mean of Randomized PD	p-value	Number of species	Observed PD	Mean of Randomized PD	p-value	Number of species	Observed PD	Mean of Randomized PD	p-value	Number of species	Observed PD	Mean of Randomized PD	p-value	Number of species	Observed PD	Mean of Randomized PD	p-value	Number of species	Observed PD	Mean of Randomized PD	p-value	Number of species	Observed PD	Mean of Randomized PD	p-value
Brazil					1763	95	420	480.232	0.001	65	317	371.677	0.001	35	206	241.994	0.006	21	138	167.285	0.013	***	***	***	***	63	325	363.439	0.005	25	165	190.279	0.033	23	161	179.146	0.084	***	***	***	***	***	***	***	***	***	***	***	***
São Paulo State					784	58	299	344.34	0.002	29	177	211.839	0.007	11	91	104.483	0.093	4	27	46.847	0.002	***	***	***	***	29	178	212.165	0.01	8	66	81.223	0.505	4	42	46.728	0.264	47	291	293.501	0.422	69	343	383.761	0.004	32	199	227.141	0.031
Antunes AZ (2005)	1	São Paulo State	Atlantic forest - Stational semidecidual forest; Cerrado	Intermediate	198	4	38	46.492	0.129	1 sp.	1 sp.	1 sp.	1 sp.	NA	NA	NA	NA	NA	NA	NA	NA	***	***	***	***	NA	NA	NA	NA	NA	NA	NA	NA	NA	NA	NA	NA	6	56	65.084	0.148	3	30	36.325	0.198	3	28	36.127	0.115
Cavarzere et al. (2009)	2	São Paulo State	Atlantic forest - Semideciduous forest; Ecological Station	Intermediate	291	6	70	65.759	0.704	1 sp.	1 sp.	1 sp.	1 sp.	NA	NA	NA	NA	NA	NA	NA	NA	***	***	***	***	NA	NA	NA	NA	NA	NA	NA	NA	NA	NA	NA	NA	9	102	89.826	0.886	10	82	97.674	0.057	5	45	56.765	0.091
Manica et al. (2010)	3	São Paulo State	Cerrado	Badly Conserved	160	1 sp.	1 sp.	1 sp.	1 sp.	NA	NA	NA	NA	NA	NA	NA	NA	NA	NA	NA	NA	***	***	***	***	NA	NA	NA	NA	NA	NA	NA	NA	NA	NA	NA	NA	4	50	47.791	0.615	2	6	24.773	0.012	3	33	36.719	0.309
Goerck (1999)	4	São Paulo State	Atlantic forest	Not sure; Probably Intermediate	251	19	117	148.99	0.003	8	66	79.026	0.085	1 sp.	1 sp.	1 sp.	1 sp.	1 sp.	1 sp.	1 sp.	1 sp.	***	***	***	***	6	46	62.778	0.026	NA	NA	NA	NA	1 sp.	1 sp.	1 sp.	1 sp.	9	69	78.585	0.157	16	100	131.985	0.003	2	11	23.625	0.049
da Silva (2010)	5	São Paulo State	Atlantic forest - Semideciduous forest; National forest	Not sure; Probably Intermediate	186	1 sp.	1 sp.	1 sp.	1 sp.	1 sp.	1 sp.	1 sp.	1 sp.	1 sp.	1 sp.	1 sp.	1 sp.	NA	NA	NA	NA	***	***	***	***	1 sp.	1 sp.	1 sp.	1 sp.	NA	NA	NA	NA	NA	NA	NA	NA	2	34	24.573	0.901	2	23	24.966	0.369	1 sp.	1 sp.	1 sp.	1 sp.
Lima (2010)	6	São Paulo State	Restinga forest	Not sure; Probably Intermediate	281	14	104	120.238	0.053	9	75	86.092	0.126	2	16	23.966	0.126	NA	NA	NA	NA	***	***	***	***	7	61	70.811	0.133	1 sp.	1 sp.	1 sp.	1 sp.	NA	NA	NA	NA	10	84	93.564	0.165	15	116	126.264	0.164	3	38	35.028	0.668
Motta-Junior et al. (2008)	7	São Paulo State	Cerrado - Campos sujos, Campos cerrados, Campos Limpos, Cerrado stricto sensu; Ecological Station	Well Conserved	230	5	48	56.864	0.169	7	68	73.684	0.269	2	36	24.731	0.953	NA	NA	NA	NA	***	***	***	***	8	83	81.642	0.535	2	4	25.25	0.002	NA	NA	NA	NA	9	92	88.432	0.645	5	47	56.5	0.147	10	66	88.607	0.019
Figueiredo (2000)	8	São Paulo State	Atlantic forest - Semideciduous forest; UNESCO's Reserve	Well Conserved	206	2	16	24.22	0.139	2	9	24.3	0.033	NA	NA	NA	NA	NA	NA	NA	NA	***	***	***	***	NA	NA	NA	NA	NA	NA	NA	NA	NA	NA	NA	NA	4	58	47.257	0.906	3	24	36.316	0.05	2	13	24.189	0.071
Boss (2009) - Estação Ecológica do Jataí	9	São Paulo State	Atlantic forest - Semideciduous forest; Cerrado - Savanna remnants; Ecological Station	Well Conserved	257	2	27	24.475	0.585	NA	NA	NA	NA	NA	NA	NA	NA	NA	NA	NA	NA	***	***	***	***	NA	NA	NA	NA	NA	NA	NA	NA	NA	NA	NA	NA	10	114	97.133	0.944	7	71	73.77	0.389	7	75	74.071	0.544
Develey and Martensen (2006)	10	São Paulo State	Atlantic forest - Dense ombrofilous montana forest, Semideciduous forest; Reserve	Not sure; Probably Intermediate	198	9	91	86.829	0.657	3	35	35.746	0.459	NA	NA	NA	NA	NA	NA	NA	NA	***	***	***	***	1 sp.	1 sp.	1 sp.	1 sp.	NA	NA	NA	NA	NA	NA	NA	NA	6	44	55.036	0.094	7	51	71.897	0.0075	NA	NA	NA	NA
Donatelli et al. (2004)	11	São Paulo State	Cerrado - Cerradão, Cerrado stricto sensu, Capoeira	Not sure; Probably Intermediate	223	6	36	36.088	0.499	1 sp.	1 sp.	1 sp.	1 sp.	NA	NA	NA	NA	NA	NA	NA	NA	***	***	***	***	NA	NA	NA	NA	NA	NA	NA	NA	NA	NA	NA	NA	6	66	65.533	0.538	5	45	56.236	0.095	4	39	46.472	0.172
Donatelli et al. (2007) - FRP	12	São Paulo State	Atlantic forest - Semideciduous forest	Not sure; Probably Badly Conserved	178	1 sp.	1 sp.	1 sp.	1 sp.	NA	NA	NA	NA	NA	NA	NA	NA	NA	NA	NA	NA	***	***	***	***	NA	NA	NA	NA	NA	NA	NA	NA	NA	NA	NA	NA	5	57	56.262	0.535	6	57	65.007	0.191	3	35	36.434	0.401
Donatelli et al. (2007) - FSM	12	São Paulo State	Atlantic forest - Semideciduous forest	Not sure; Probably Badly Conserved	122	1 sp.	1 sp.	1 sp.	1 sp.	1 sp.	1 sp.	1 sp.	1 sp.	NA	NA	NA	NA	NA	NA	NA	NA	***	***	***	***	NA	NA	NA	NA	NA	NA	NA	NA	NA	NA	NA	NA	2	27	23.873	0.671	2	6	24.38	0.006	NA	NA	NA	NA
Motta-Junior and Vasconcellos (1996)	13	São Paulo State	Atlantic forest; Cerrado	Badly Conserved	214	2	15	24.454	0.122	NA	NA	NA	NA	NA	NA	NA	NA	NA	NA	NA	NA	***	***	***	***	NA	NA	NA	NA	NA	NA	NA	NA	NA	NA	NA	NA	10	119	96.608	0.986	2	10	24.453	0.024	4	38	47.11	0.137
Minas Gerais State					723	55	262	322.134	0.001	27	166	196.242	0.009	11	93	101.749	0.2	5	45	55.016	0.112	***	***	***	***	28	182	201.111	0.071	8	73	80.119	0.226	5	45	55.016	0.112	NA	NA	NA	NA	43	229	267.324	0.002	24	156	179.62	0.025
Manhães and Loures-Ribeiro (2011)	14	Minas Gerais State	Atlantic forest - Stationary semideciduous forest; Reserve	Not sure; Probably Intermediate	155	4	40	47.578	0.138	2	3	24.719	0.005	NA	NA	NA	NA	NA	NA	NA	NA	***	***	***	***	2	3	24.552	0.002	NA	NA	NA	NA	NA	NA	NA	NA	NA	NA	NA	NA	2	27	24.788	0.594	2	3	24.574	0.003
Vasconcelos and Neto (2007)	15	Minas Gerais State	Atlantic forest; Cerrado; Caatinga; Campos rupestres	Well Conserved	408	17	122	144.46	0.026	3	42	37.244	0.722	1 sp.	1 sp.	1 sp.	1 sp.	NA	NA	NA	NA	***	***	***	***	NA	NA	NA	NA	NA	NA	NA	NA	1 sp.	1 sp.	1 sp.	1 sp.	NA	NA	NA	NA	10	86	97.175	0.137	3	42	37.244	0.722
Faria et al. (2009)	16	Minas Gerais State	Cerrado - Cerrado stricto sensu	Not sure; Probably Intermediate	272	5	47	57.045	0.116	NA	NA	NA	NA	1 sp.	1 sp.	1 sp.	1 sp.	NA	NA	NA	NA	***	***	***	***	2	31	24.703	0.791	NA	NA	NA	NA	1 sp.	1 sp.	1 sp.	1 sp.	NA	NA	NA	NA	5	43	56.875	0.041	5	59	56.728	0.626
Vasconcelos et al. (2002)	17	Minas Gerais State	Cerrado; Campos rupestres	Not sure; Probably Badly Conserved	287	6	57	66.755	0.134	NA	NA	NA	NA	NA	NA	NA	NA	NA	NA	NA	NA	***	***	***	***	NA	NA	NA	NA	NA	NA	NA	NA	NA	NA	NA	NA	NA	NA	NA	NA	4	34	48.947	0.026	NA	NA	NA	NA
Faria et al. (2006)	18	Minas Gerais State	Atlantic forest - Semideciduous forest; Cerrado	Not sure; Probably Badly Conserved	281	4	47	47.043	0.506	NA	NA	NA	NA	NA	NA	NA	NA	NA	NA	NA	NA	***	***	***	***	NA	NA	NA	NA	1 sp.	1 sp.	1 sp.	1 sp.	NA	NA	NA	NA	NA	NA	NA	NA	3	37	36.595	0.52	1 sp.	1 sp.	1 sp.	1 sp.
Lopes et al. (2008) - MRP	19	Minas Gerais State	Cerrado	Not sure; Probably Intermediate	205	3	35	37.049	0.379	NA	NA	NA	NA	NA	NA	NA	NA	NA	NA	NA	NA	***	***	***	***	1 sp.	1 sp.	1 sp.	1 sp.	NA	NA	NA	NA	NA	NA	NA	NA	NA	NA	NA	NA	3	28	37.249	0.098	NA	NA	NA	NA
Lopes et al. (2008) - FSM	19	Minas Gerais State	Cerrado	Not sure; Probably Intermediate	227	5	46	56.78	0.108	3	39	36.918	0.601	1 sp.	1 sp.	1 sp.	1 sp.	NA	NA	NA	NA	***	***	***	***	4	58	47.491	0.908	NA	NA	NA	NA	NA	NA	NA	NA	NA	NA	NA	NA	8	88	82.184	0.716	3	41	36.526	0.727
Silveira (1998)	20	Minas Gerais State	Cerrado - Campos sujos, Campos limpos; National park	Not sure; Probably Intermediate	282	11	90	104.874	0.081	7	64	73.912	0.154	1 sp.	1 sp.	1 sp.	1 sp.	1 sp.	1 sp.	1 sp.	1 sp.	***	***	***	***	9	84	89.896	0.291	NA	NA	NA	NA	1 sp.	1 sp.	1 sp.	1 sp.	NA	NA	NA	NA	12	92	111.071	0.051	1 sp.	1 sp.	1 sp.	1 sp.
Boss (2009) - Parque Nacional da Serra do Cipó	9	Minas Gerais State	Cerrado; Campos rupestres; National Park	Not sure; Probably Intermediate	264	7	64	73.207	0.157	1 sp.	1 sp.	1 sp.	1 sp.	NA	NA	NA	NA	NA	NA	NA	NA	***	***	***	***	NA	NA	NA	NA	NA	NA	NA	NA	NA	NA	NA	NA	NA	NA	NA	NA	2	25	24.3	0.507	NA	NA	NA	NA
Lopes et al. (2008) - FTR	19	Minas Gerais State	Cerrado	Not sure; Probably Intermediate	211	2	18	24.738	0.206	NA	NA	NA	NA	NA	NA	NA	NA	NA	NA	NA	NA	***	***	***	***	NA	NA	NA	NA	NA	NA	NA	NA	NA	NA	NA	NA	NA	NA	NA	NA	5	51	56.855	0.249	1 sp.	1 sp.	1 sp.	1 sp.
Ribon et al. (2004)	21	Minas Gerais State	Atlantic forest - Semideciduous forest	Not sure; Probably Well Conserved	187	3	37	37.699	0.45	NA	NA	NA	NA	NA	NA	NA	NA	NA	NA	NA	NA	***	***	***	***	NA	NA	NA	NA	NA	NA	NA	NA	NA	NA	NA	NA	NA	NA	NA	NA	2	29	25.461	0.655	NA	NA	NA	NA
Lopes (2006)	22	Minas Gerais State	Atlantic forest	Not sure; Probably Badly Conserved	196	1 sp.	1 sp.	1 sp.	1 sp.	NA	NA	NA	NA	NA	NA	NA	NA	NA	NA	NA	NA	***	***	***	***	NA	NA	NA	NA	NA	NA	NA	NA	NA	NA	NA	NA	NA	NA	NA	NA	2	29	25.325	0.648	1 sp.	1 sp.	1 sp.	1 sp.
Espírito Santo State					561	36	205	240.68	0.005	16	122	134.135	0.138	8	58	79.174	0.011	2	25	23.354	0.578	***	***	***	***	14	124	121.334	0.607	6	53	63.01	0.121	2	25	23.354	0.578	***	***	***	***	26	166	189.98	0.035	18	120	146.843	0.011
Willis and Oniki (2002) - NL	23	Espírito Santo State	Atlantic forest; Reserve	Not sure; Probably Intermediate	229	12	107	107.816	0.482	6	40	63.649	0.002	2	15	23.201	0.13	NA	NA	NA	NA	***	***	***	***	3	26	35.344	0.089	1 sp.	1 sp.	1 sp.	1 sp.	NA	NA	NA	NA	NA	NA	NA	NA	9	63	86.834	0.004	5	34	54.669	0.005
Marsden et al. (2001)	24	Espírito Santo State	Atlantic forest - Tropical moist forest; Reserve	Not sure; Probably Badly Conserved	112	4	42	45.728	0.306	5	25	54.504	0.001	2	24	23.64	0.489	NA	NA	NA	NA	***	***	***	***	5	27	54.933	0.002	2	24	23.64	0.489	NA	NA	NA	NA	NA	NA	NA	NA	8	72	79.593	0.204	4	27	45.896	0.002
Simon (2000)	25	Espírito Santo State	Atlantic forest - Dense ombrofilous montana forest; Reserve	Badly Conserved	331	17	140	140.481	0.481	5	41	55.413	0.048	2	15	23.834	0.118	1 sp.	1 sp.	1 sp.	1 sp.	***	***	***	***	2	20	24.12	0.268	1 sp.	1 sp.	1 sp.	1 sp.	1 sp.	1 sp.	1 sp.	1 sp.	NA	NA	NA	NA	14	100	122.361	0.011	6	43	64.367	0.006
Willis and Oniki (2002) - SL	23	Espírito Santo State	Atlantic forest - Dense ombrofilous montana forest; Reserve	Badly Conserved	242	14	120	119.764	0.503	6	54	63.017	0.144	2	15	23.353	0.128	NA	NA	NA	NA	***	***	***	***	4	43	45.403	0.342	1 sp.	1 sp.	1 sp.	1 sp.	NA	NA	NA	NA	NA	NA	NA	NA	7	52	71.214	0.01	5	34	54.288	0.004
Paraná State					642	46	244	288.328	0.002	24	244	182.059	0.055	4	57	46.26	0.91	2	15	23.94	0.115	***	***	***	***	23	155	176.434	0.051	4	44	46.154	0.384	2	15	23.94	0.115	38	249	253.203	0.378	27	168	199.143	0.011	26	166	193.81	0.01
Anjos et al. (1997) - Tarumã Natural Reserve	26	Paraná State	Atlantic forest; Reserve	Not sure; Probably Intermediate	342	18	125	147.014	0.026	7	51	72.442	0.007	1 sp.	1 sp.	1 sp.	1 sp.	NA	NA	NA	NA	***	***	***	***	7	64	72.95	0.165	NA	NA	NA	NA	NA	NA	NA	NA	11	105	102.878	0.579	5	52	56.184	0.323	2	18	24.232	0.191
Straube (2008)	27	Paraná State	Atlantic forest; Reserve	Badly Conserved	230	7	66	74.361	0.172	1 sp.	1 sp.	1 sp.	1 sp.	NA	NA	NA	NA	NA	NA	NA	NA	***	***	***	***	NA	NA	NA	NA	NA	NA	NA	NA	NA	NA	NA	NA	NA	NA	NA	NA	NA	NA	NA	NA	NA	NA	NA	NA
Anjos et al. (1997) - Mata dos Godoy State Park	26	Paraná State	Atlantic forest; Reserve	Not sure; Probably Intermediate	357	19	126	157.078	0.003	NA	NA	NA	NA	2	25	24.004	0.53	1 sp.	1 sp.	1 sp.	1 sp.	***	***	***	***	NA	NA	NA	NA	1 sp.	1 sp.	1 sp.	1 sp.	1 sp.	1 sp.	1 sp.	1 sp.	9	84	89.64	0.296	3	30	36.606	0.187	4	45	46.513	0.415
Scherer-Neto et al. (1996)	28	Paraná State	Cerrado	Badly Conserved	176	5	51	57.578	0.235	4	45	47.776	0.364	NA	NA	NA	NA	NA	NA	NA	NA	***	***	***	***	2	4	24.489	0.007	NA	NA	NA	NA	NA	NA	NA	NA	4	48	47.502	0.537	3	23	37.56	0.037	3	23	37.236	0.039
Anjos et al. (1997) - Klabin Ecological Park	26	Paraná State	Atlantic forest; Ecological Park	Not sure; Probably Intermediate	364	22	132	169.335	0.001	6	49	63.894	0.029	1 sp.	1 sp.	1 sp.	1 sp.	NA	NA	NA	NA	***	***	***	***	4	44	46.475	0.361	NA	NA	NA	NA	NA	NA	NA	NA	14	113	122.538	0.181	5	47	55.798	0.139	3	33	35.902	0.322
Straube and Urben-Filho (2005)	29	Paraná State	Atlantic forest; Reserve	Not sure; Probably Badly Conserved	330	25	169	182.877	0.112	9	74	87.639	0.061	1 sp.	1 sp.	1 sp.	1 sp.	NA	NA	NA	NA	***	***	***	***	6	63	63.909	0.459	1 sp.	1 sp.	1 sp.	1 sp.	NA	NA	NA	NA	14	124	121.594	0.593	7	57	71.924	0.043	6	47	63.955	0.026
Scherer-Neto and Bispo (2011)	30	Paraná State	Atlantic forest; Reserve	Not sure; Probably Intermediate	259	8	67	79.596	0.077	2	23	23.407	0.456	NA	NA	NA	NA	NA	NA	NA	NA	***	***	***	***	NA	NA	NA	NA	NA	NA	NA	NA	NA	NA	NA	NA	2	21	23.917	0.319	1 sp.	1 sp.	1 sp.	1 sp.	NA	NA	NA	NA
Rio de Janeiro State					631	42	225	269.318	0.001	19	137	152.945	0.092	8	59	80.231	0.012	4	37	45.659	0.117	***	***	***	***	17	142	140.513	0.548	7	63	72.119	0.163	4	37	45.659	0.117	NA	NA	NA	NA	46	240	286.991	0.004	13	110	115.14	0.33
Alves and Vecchi (2009)	31	Rio de Janeiro State	Atlantic forest; State Park	Not sure; Probably Badly Conserved	218	6	61	64.548	0.331	4	46	46.158	0.511	1 sp.	1 sp.	1 sp.	1 sp.	NA	NA	NA	NA	***	***	***	***	3	46	35.84	0.928	1 sp.	1 sp.	1 sp.	1 sp.	NA	NA	NA	NA	NA	NA	NA	NA	5	44	55.703	0.079	3	29	35.998	0.149
Pacheco et al. (2010)	32	Rio de Janeiro State	Atlantic forest; Reserve	Not sure; Probably Intermediate	275	4	38	45.589	0.157	4	46	45.79	0.525	NA	NA	NA	NA	NA	NA	NA	NA	***	***	***	***	2	24	23.809	0.483	NA	NA	NA	NA	1 sp.	1 sp.	1 sp.	1 sp.	NA	NA	NA	NA	13	113	114.632	0.457	3	35	35.396	0.467
Pimentel and Olmos (2011)	33	Rio de Janeiro State	Atlantic forest; Reserve	Not sure; Probably Intermediate	452	NA	NA	NA	NA	NA	NA	NA	NA	NA	NA	NA	NA	NA	NA	NA	NA	***	***	***	***	7	49	72.534	0.004	2	22	23.775	0.393	NA	NA	NA	NA	NA	NA	NA	NA	15	123	128.854	0.307	3	30	35.68	0.21
Mallet-Rodrigues et al. (2007)	34	Rio de Janeiro State	Atlantic forest	Not sure; Probably Badly Conserved	457	32	195	220.866	0.019	12	80	109.078	0.005	4	43	46.033	0.344	NA	NA	NA	NA	***	***	***	***	9	64	87.637	0.004	2	25	23.869	0.524	2	17	23.874	0.179	NA	NA	NA	NA	15	102	128.534	0.005	7	58	72.063	0.064
Mallet-Rodrigues and Noronha (2009)	35	Rio de Janeiro State	Atlantic forest - Montane forest, Submontane forest; State Park	Well Conserved	321	20	136	157.206	0.036	5	48	55.234	0.206	NA	NA	NA	NA	NA	NA	NA	NA	***	***	***	***	4	41	45.914	0.268	NA	NA	NA	NA	NA	NA	NA	NA	NA	NA	NA	NA	4	50	46.115	0.684	3	30	35.571	0.221
Rio Grande do Sul State					566	36	224	244.5	0.072	13	107	118.587	0.15	5	62	56.464	0.748	4	36	47.382	0.072	***	***	***	***	17	147	144.441	0.575	3	34	36.263	0.372	7	66	74.385	0.173	NA	NA	NA	NA	45	281	285.489	0.373	42	276	272.629	0.589
Accordi and Barcellos (2006) - BG	36	Rio Grande do Sul State	Atlantic forest	Not sure; Probably Badly Conserved	174	1 sp.	1 sp.	1 sp.	1 sp.	1 sp.	1 sp.	1 sp.	1 sp.	NA	NA	NA	NA	NA	NA	NA	NA	***	***	***	***	NA	NA	NA	NA	NA	NA	NA	NA	NA	NA	NA	NA	NA	NA	NA	NA	3	34	37.603	0.299	NA	NA	NA	NA
Accordi and Barcellos (2006) - BP	36	Rio Grande do Sul State	Atlantic forest	Not sure; Probably Badly Conserved	188	3	39	38.042	0.549	1 sp.	1 sp.	1 sp.	1 sp.	1 sp.	1 sp.	1 sp.	1 sp.	NA	NA	NA	NA	***	***	***	***	3	60	37.351	0.999	1 sp.	1 sp.	1 sp.	1 sp.	NA	NA	NA	NA	NA	NA	NA	NA	4	71	47.962	0.997	1 sp.	1 sp.	1 sp.	1 sp.
Accordi and Barcellos (2006) - LC	36	Rio Grande do Sul State	Atlantic forest	Not sure; Probably Badly Conserved	171	4	37	47.092	0.102	NA	NA	NA	NA	NA	NA	NA	NA	NA	NA	NA	NA	***	***	***	***	NA	NA	NA	NA	NA	NA	NA	NA	NA	NA	NA	NA	NA	NA	NA	NA	1 sp.	1 sp.	1 sp.	1 sp.	1 sp.	1 sp.	1 sp.	1 sp.
Accordi and Barcellos (2006) - AS	36	Rio Grande do Sul State	Atlantic forest	Not sure; Probably Badly Conserved	191	3	35	36.823	0.391	NA	NA	NA	NA	NA	NA	NA	NA	NA	NA	NA	NA	***	***	***	***	NA	NA	NA	NA	NA	NA	NA	NA	NA	NA	NA	NA	NA	NA	NA	NA	1 sp.	1 sp.	1 sp.	1 sp.	1 sp.	1 sp.	1 sp.	1 sp.
Oliveira and Köhler (2010)	37	Rio Grande do Sul State	Atlantic forest - Stationary deciduous forest; Reserve	Not sure; Probably Badly Conserved	169	8	69	80.684	0.098	1 sp.	1 sp.	1 sp.	1 sp.	NA	NA	NA	NA	NA	NA	NA	NA	***	***	***	***	1 sp.	1 sp.	1 sp.	1 sp.	NA	NA	NA	NA	NA	NA	NA	NA	NA	NA	NA	NA	5	41	55.141	0.03	NA	NA	NA	NA
Franz et al. (2010)	38	Rio Grande do Sul State	Atlantic forest - Semideciduous forest; Urban Park	Badly Conserved	112	4	36	48.018	0.062	3	35	36.923	0.402	NA	NA	NA	NA	NA	NA	NA	NA	***	***	***	***	2	26	24.823	0.517	NA	NA	NA	NA	NA	NA	NA	NA	NA	NA	NA	NA	4	38	47.9	0.109	1 sp.	1 sp.	1 sp.	1 sp.
REFERENCES	1	Antunes AZ (2005) Alterações na composição da comunidade de aves ao longo do tempo em um fragmento florestal no sudeste do Brasil. Ararajuba 13:47-61
	2	Cavarzere V, Moraes GP, Donatelli RJ (2009) Avifauna da estação ecológica dos Caetetus, interior de São Paulo, Brasil. Papéis Avulsos de Zoologia 49:477-485
	3	Manica LT, Telles M, Dias MM (2010) Bird richness and composition in a Cerrado fragment in the State of São Paulo. Brazilian Journal of Biology 70:243-254
	4	Goerck JM (1999) Distribution of birds along na elevational gradient in the Atlantic forest of Brazil: implication for the conservation of endemic and endangered species. Bird Conservation International 9:235-253
	5	da Silva C (2010) Alterações na comunidade de aves do morro de Araçoiaba (Floresta Nacional de Ipanema - FLONA, Iperó, SP). Revista Conhecimento Online 2:http://www.feevale.br/site/hotsite/default.asp?intIdHotSite=86&intIdSecao=4406&intIdConteudo=43304
	6	Lima B (2010) A avifauna das florestas de restinga de Itanhaém/Mongaguá, Estado de São Paulo, Brasil. Atualidades Ornitológicas On-line Janeiro/Fevereiro:50-54
	7	Motta-Junior JC, Granzinolli MAM, Develey PF (2008) Aves da Estação Ecológica de Itirapina, estado de São Paulo, Brasil. Biota Neotropica 8:http://www.biotaneotropica.org.br/v8n3/em/abstract?inventory+bn00308032008
	8	Figueiredo LFA (2000) Listas de espécies em ordem sistemática. Japi.org.br/nivel1/bio/fauna/fichas/especiaves/laves.html Accessed 16 August 2012
	9	Boss RL (2009) Variações espaciais e temporais em comunidades de aves em uma savana amazônica no estado do Amapá. Dissertation, Universidade Federal do Amapá (UNIFAP)
	10	Develey PF, Martensen AC (2006) As aves da reserva florestal do Morro Grande (Cotia, SP). Biota Neotropica 6:http://www.biotaneotropica.org.br/v6n2/pt/abstract?article+bn00706022006
	11	Donatelli RJ, Costa TVV, Ferreira CD (2004) Dinâmica da avifauna em fragmento de mata na Fazenda Rio Claro, Lençóis Paulista, São Paulo, Brasil. Revista Brasileira de Zoologia 21:97-114
	12	Donatelli RJ, Ferreira CD, Dalberto AC, Posso SR (2007) Análise comparativa da assembléia de aves em dois remanescentes florestais no interior do Estado de São Paulo, Brasil. Revista Brasileira de Zoologia 24:362-375
	13	Motta-Junior JC, Vasconcellos LAS (1996) Levantamento das aves do campus da Universidade Federal de São Carlos, Estado de São Paulo, Brasil. Anais do VII Seminário Regional de Ecologia VII:159-171
	14	Manhães MA, Loures-Ribeiro A (2011) Avifauna da Reserva Biológica Municipal Poço D'Anta, Juiz de Fora, MG. Biota Neotropica 11:http://www.biotaneotropica.org.br/v11n3/en/abstract?inventory+bn01411032011
	15	Vasconcelos MF, Neto SD (2007) Padrões de distribuição e conservação da avifauna na região central da Cadeia do Espinhaço e áreas adjacentes, Minas Gerais, Brasil. Cotinga 28:27-44
	16	Faria LCP, Carrara LA, Amaral FQ, Vasconcelos MF, Diniz MG, Encarnação, CD, Hoffman D, Gomes HB, Lopes LE, Rodrigues M (2009) The birds of Fazenda Brejão: a conservation priority area of Cerrado in northwestern Minas Gerais, Brazil. Biota Neotropica 9:http://www.biotaneotropica.org.br/v9n3/en/abstract?inventory+bn01109032009
	17	Vasconcelos MF, Neto SD, Brand LFS, Venturin N, Filho ATO, Costa FAF (2002) Avifauna de Lavras e municípios adjacentes, sul de Minas Gerais, e comentários sobre sua conservação. Unimonstes Científica 4:1-14
	18	Faria CMA, Rodrigues M, Amaral FQ, Modena E, Fernandes AM (2006) Aves de um fragmento de Mata Atlântica no alto Rio Doce, Minas Gerais: colonização e extinção. Revista Brasileira de Zoologia 23:1217-1230
	19	Lopes LE, Malacco GB, Vasconcelos MF, Carvalho CEA, Duca C, Fernandes AM, Neto SD, Marini MA (2008) Aves da região de Unaí e Cabeceira Grande, noroeste de Minas Gerais, Brasil. Revista Brasileira de Ornitologia 16:193-206
	20	Silveira LF (1998) The birds of Serra da Canastra National Park and adjacent areas, Minas Gerais, Brazil. Cotinga 10:55-63
	21	Ribon R, Lamas IR, Gomes HB (2004) Avifauna da Zona da Mata de Minas Gerais: municípios de Goianá e Rio Novo, com alguns registros para Coronel Pacheco e Juiz de Fora. Revista Árvore 28:291-305
	22	Lopes LE (2006) As aves da região de Varginha e Elói Mendes, sul de Minas Gerais, Brasil. Acta Biologica Leopondensia 28:46-54
	23	Willis EO, Oniki Y (2002) Birds of Santa Teresa, Espírito Santo, Brazil: Do humans add or substract species? Papéis Avulsos de Zoologia 42: 193-264
	24	Marsden SJ, Whiffin M, Galetti M (2001) Bird diversity and abundance in forest fragments and Eucalyptus plantations around na Atlantic forest reserve, Brazil. Biodiversity and Conservation 10:737-751
	25	Simon JE (2000) Composição da avifauna da Estação Biológica de Santa Lúcia, Santa Teresa - ES. Boletim do Museu de Biologia Mello Leitão 11/12:149-170
	26	Anjos L, Schuchmann KL, Berndt R (1997) Avifaunal composition, species richness, and status in the Tibagi river basin, Parana State, Southern Brazil. Ornitologica Neotropical 8:145-173
	27	Straube FC (2008) Avifauna da Fazenda Barra Mansa (Arapoti, Paraná), com anotações sobre a ocupação de monoculturas de essências arbóreas. Atualidades Ornitológicas On-line Março/Abril:46-50
	28	Scherer-Neto P, Straube FC, Birnschein MR (1996) Avifauna e conservação dos campos cerrados no estado do Paraná (Brasil). Acta Biológica Leopoldensia 18:145-157
	29	Straube FC, Urben-Filho A (2005) Avifauna da Reserva Natural Salto Morato (Guaraqueçaba, Paraná). Atualidades Ornitológicas On-line Março/Abril:1-21
	30	Scherer-Neto P, Bispo AA (2011) Avifauna do Parque Estadual de Vila Rica do Espírito Santo, Fênix, Paraná. Biota Neotropica 11:http://www.biotaneotropica.org.br/v11n3/pt/abstract?article+bn02311032011
	31	Alves MAS, Vecchi MB (2009) Birds, Ilha Grande, state of Rio de Janeiro, Southeastern Brazil. Check List 5:300-313
	32	Pacheco JF, Astor INC, Cesar CB (2010) Avifauna da Reserva Biológica de Poço das Antas, Silva Jardim, RJ. Atualidades Ornitológicas On-line Setembro/Outubro:55-74
	33	Pimentel L, Olmos F (2011) The birds of Reserva Ecológica Guapiaçu (REGUA), Rio de Janeiro, Brazil. Cotinga 33:8-24
	34	Mallet-Rodrigues F, Parrini R, Pacheco JF (2007) Birds of the Serra dos Órgãos , State of Rio de Janeiro, Southeastern Brazil: a review. Revista Brasileira de Ornitologia 15:5-35
	35	Mallet-Rodrigues F, Noronha MLM (2009) Birds in the Parque Estadual dos Três Picos, Rio de Janeiro state, south-east Brazil. Cotinga 31:96-107
	36	Accordi IA, Barcellos A (2006) Composição da avifauna em oito áreas úmidas da Bacia Hidrográfica do Lago Guaíba, Rio Grande do Sul. Revista Brasileira de Ornitologia 14:101-115
	37	Oliveira SL, Köhler A (2010) Avifauna da RPPN da UNISC, Sinimbu, Rio Grande do Sul, Brasil. Biotemas 23:93-103
	38	Franz I, Cappelatti L, Barros MP (2010) Bird community in a forest patch isolated by the urban matrix at the Sinos River basin, Rio Grande do Sul State, Brazil, with comments on the possible local defaunation. Brazilian Journal of Biology 70:1137-1148
[truncated: 4 more columns]
